# Supplementary material for: How Habitat Micromodification Influences Gut Microbiota and Diet Composition of Reintroduced Species: Evidence from Endangered Père David’s Deer
Source: Microorganisms. 2026 Jan 10;14(1):155. doi: 10.3390/microorganisms14010155 (PMC12844245; doi:10.3390/microorganisms14010155)
Supplement: Supplementary file 1 [file microorganisms-14-00155-s001.zip]

Archive with 1 entries (1 files):
- microorganisms-4024832-supplementary.pdf
